# Supplementary material for: Taxon Cycles in Neotropical Mangroves
Source: Plants (Basel). 2023 Jan 5;12(2):244. doi: 10.3390/plants12020244 (PMC9864432; doi:10.3390/plants12020244)
Supplement: Supplementary file 1 [file plants-12-00244-s001.zip]

Archive with 1 entries (1 files):
- plants-2092593-supplementary.pdf
